# Supplementary material for: Chlorogenic Acid Ameliorates Experimental Colitis by Promoting Growth of Akkermansia in Mice
Source: Nutrients. 2017 Jun 29;9(7):677. doi: 10.3390/nu9070677 (PMC5537792; doi:10.3390/nu9070677)
Supplement: Supplementary file 1 [file nutrients-09-00677-s001.zip]

Archive with 1 entries (1 files):
- nutrients-195579-Supplementary material.pdf
